# Supplementary material for: Versatile microbial community responsible for nitrate turnover in a carbonate aquifer in southwest Germany
Source: FEMS Microbiol Ecol. 2026 Jun 30;102(8):fiag065. doi: 10.1093/femsec/fiag065 (PMC13377637; doi:10.1093/femsec/fiag065)
Supplement: fiag065_Supplemental_Files [file fiag065_supplemental_files.zip]

Archive with 4 entries (4 files):
- Abramov-Manuscript-SI-FEMS.docx
- Table S2.xlsx
- Table S4.xlsx
- Table S5.xlsx
