# Supplementary material for: Versatile microbial community responsible for nitrate turnover in a carbonate aquifer in southwest Germany
Source: FEMS Microbiol Ecol. 2026 Jun 30;102(8):fiag065. doi: 10.1093/femsec/fiag065 (PMC13377637; doi:10.1093/femsec/fiag065)
Supplement: fiag065_Supplemental_Files [file fiag065_supplemental_files.zip › Table S2.xlsx]

## Sheet: Sheet1
Table S2. Number of PCR and booster PCR cycles used to amplify DNA extracted from groundwater samples.
Sample ID	Field Campaign	Field Site	Replicate	Filter Pore Size (µm)	PCR Cycles	Booster PCR	Sequencing Platform	Primer Set	Target Region
M597_39	Jan2018	Sul4	1	8	25	X	Illumina MiSeq	515F–806R	V4
M597_40	Jan2018	Sul4	1	0.4	25	X	Illumina MiSeq	515F–806R	V4
M597_41	Jan2018	Sul4	1	0.2	25	X	Illumina MiSeq	515F–806R	V4
M597_42	Jan2018	Sul4	2	8	25	X	Illumina MiSeq	515F–806R	V4
M597_43	Jan2018	Sul4	2	0.4	25	X	Illumina MiSeq	515F–806R	V4
M597_44	Jan2018	Sul4	3	8	25	X	Illumina MiSeq	515F–806R	V4
M597_45	Jan2018	Sul4	3	0.4	25	X	Illumina MiSeq	515F–806R	V4
M597_46	Jan2018	Sul4	3	0.2	25	X	Illumina MiSeq	515F–806R	V4
M622_57	Jan2018	Sul3	1	8	27	X	Illumina MiSeq	515F–806R	V4
M622_58	Jan2018	Sul3	2	8	27	X	Illumina MiSeq	515F–806R	V4
M622_59	Jan2018	Sul3	3	8	27	X	Illumina MiSeq	515F–806R	V4
M622_1	Jan2018	Sul3	1	0.4	20	20	Illumina MiSeq	515F–806R	V4
M622_2	Jan2018	Sul3	2	0.4	20	20	Illumina MiSeq	515F–806R	V4
M622_3	Jan2018	Sul3	3	0.4	20	20	Illumina MiSeq	515F–806R	V4
M622_4	Jan2018	Moz1	1	8	20	20	Illumina MiSeq	515F–806R	V4
M622_60	Jan2018	Moz1	1	0.4	27	X	Illumina MiSeq	515F–806R	V4
M622_5	Jan2018	Moz1	1	0.2	22	22	Illumina MiSeq	515F–806R	V4
M622_6	Jan2018	Moz1	2	8	20	20	Illumina MiSeq	515F–806R	V4
M622_61	Jan2018	Moz1	2	0.4	27	X	Illumina MiSeq	515F–806R	V4
M622_7	Jan2018	Moz1	2	0.2	22	22	Illumina MiSeq	515F–806R	V4
M622_8	Jan2018	Moz1	3	8	20	20	Illumina MiSeq	515F–806R	V4
M622_62	Jan2018	Moz1	3	0.4	27	X	Illumina MiSeq	515F–806R	V4
M622_9	Jan2018	Moz1	3	0.2	20	20	Illumina MiSeq	515F–806R	V4
M622_31	Jan2018	Has5	1	8	22	22	Illumina MiSeq	515F–806R	V4
M622_63	Jan2018	Has5	1	0.4	27	X	Illumina MiSeq	515F–806R	V4
M622_32	Jan2018	Has5	1	0.2	22	22	Illumina MiSeq	515F–806R	V4
M622_77	Jan2018	Has5	2	8	22	22	Illumina MiSeq	515F–806R	V4
M622_78	Jan2018	Has5	2	0.4	22	22	Illumina MiSeq	515F–806R	V5
M622_79	Jan2018	Has5	2	0.2	22	22	Illumina MiSeq	515F–806R	V6
M622_80	Jan2018	Has5	3	0.4	27	X	Illumina MiSeq	515F–806R	V7
M597_47	Jan2018	Has4	1	8	25	X	Illumina MiSeq	515F–806R	V4
M597_48	Jan2018	Has4	1	0.4	25	X	Illumina MiSeq	515F–806R	V4
M597_49	Jan2018	Has4	1	0.2	25	X	Illumina MiSeq	515F–806R	V4
M597_50	Jan2018	Has4	2	8	25	X	Illumina MiSeq	515F–806R	V4
M597_51	Jan2018	Has4	2	0.4	25	X	Illumina MiSeq	515F–806R	V4
M597_52	Jan2018	Has4	2	0.2	25	X	Illumina MiSeq	515F–806R	V4
M597_53	Jan2018	Has4	3	8	25	X	Illumina MiSeq	515F–806R	V4
M597_54	Jan2018	Has4	3	0.4	25	X	Illumina MiSeq	515F–806R	V4
M597_55	Jan2018	Has4	3	0.2	25	X	Illumina MiSeq	515F–806R	V4
M622_24	Jan2018	AMQ	1	8	20	20	Illumina MiSeq	515F–806R	V4
M622_69	Jan2018	AMQ	1	0.4	27	X	Illumina MiSeq	515F–806R	V4
M622_25	Jan2018	AMQ	1	0.2	20	20	Illumina MiSeq	515F–806R	V4
M622_26	Jan2018	AMQ	2	8	20	20	Illumina MiSeq	515F–806R	V4
M622_70	Jan2018	AMQ	2	0.4	27	X	Illumina MiSeq	515F–806R	V4
M622_27	Jan2018	AMQ	2	0.2	20	20	Illumina MiSeq	515F–806R	V4
M622_39	Jan2018	TBAlt3	1	8	22	22	Illumina MiSeq	515F–806R	V4
M622_18	Jan2018	TBAlt3	1	0.4	20	20	Illumina MiSeq	515F–806R	V4
M622_19	Jan2018	TBAlt3	1	0.2	20	20	Illumina MiSeq	515F–806R	V4
M622_40	Jan2018	TBAlt3	2	8	22	22	Illumina MiSeq	515F–806R	V4
M622_20	Jan2018	TBAlt3	2	0.4	20	20	Illumina MiSeq	515F–806R	V4
M622_21	Jan2018	TBAlt3	2	0.2	20	20	Illumina MiSeq	515F–806R	V4
M622_41	Jan2018	TBAlt3	3	8	22	22	Illumina MiSeq	515F–806R	V4
M622_22	Jan2018	TBAlt3	3	0.4	20	20	Illumina MiSeq	515F–806R	V4
M622_23	Jan2018	TBAlt3	3	0.2	20	20	Illumina MiSeq	515F–806R	V4
M622_42	Jan2018	TBBrtz	1	8	22	22	Illumina MiSeq	515F–806R	V4
M622_43	Jan2018	TBBrtz	1	0.4	22	22	Illumina MiSeq	515F–806R	V4
M622_44	Jan2018	TBBrtz	1	0.2	22	22	Illumina MiSeq	515F–806R	V4
M622_45	Jan2018	TBBrtz	2	8	22	22	Illumina MiSeq	515F–806R	V4
M622_46	Jan2018	TBBrtz	2	0.4	22	22	Illumina MiSeq	515F–806R	V4
M622_47	Jan2018	TBBrtz	2	0.2	22	22	Illumina MiSeq	515F–806R	V4
M622_48	Jan2018	TBBrtz	3	8	22	22	Illumina MiSeq	515F–806R	V4
M622_49	Jan2018	TBBrtz	3	0.4	22	22	Illumina MiSeq	515F–806R	V4
M622_50	Jan2018	TBBrtz	3	0.2	22	22	Illumina MiSeq	515F–806R	V4
M622_33	Jan2018	TBEnt2	1	8	22	22	Illumina MiSeq	515F–806R	V4
M622_15	Jan2018	TBEnt2	1	0.4	20	20	Illumina MiSeq	515F–806R	V4
M622_34	Jan2018	TBEnt2	1	0.2	22	22	Illumina MiSeq	515F–806R	V4
M622_35	Jan2018	TBEnt2	2	8	22	22	Illumina MiSeq	515F–806R	V4
M622_16	Jan2018	TBEnt2	2	0.4	20	20	Illumina MiSeq	515F–806R	V4
M622_36	Jan2018	TBEnt2	2	0.2	22	22	Illumina MiSeq	515F–806R	V4
M622_37	Jan2018	TBEnt2	3	8	22	22	Illumina MiSeq	515F–806R	V4
M622_17	Jan2018	TBEnt2	3	0.4	20	20	Illumina MiSeq	515F–806R	V4
M622_38	Jan2018	TBEnt2	3	0.2	22	22	Illumina MiSeq	515F–806R	V4
M622_51	Jan2018	TBPol2	1	0.4	22	22	Illumina MiSeq	515F–806R	V4
M622_52	Jan2018	TBPol2	1	0.2	22	22	Illumina MiSeq	515F–806R	V4
M622_53	Jan2018	TBPol2	2	0.4	22	22	Illumina MiSeq	515F–806R	V4
M622_54	Jan2018	TBPol2	2	0.2	22	22	Illumina MiSeq	515F–806R	V4
M622_55	Jan2018	TBPol2	3	0.4	22	22	Illumina MiSeq	515F–806R	V4
M622_56	Jan2018	TBPol2	3	0.2	22	22	Illumina MiSeq	515F–806R	V4
