# Supplementary material for: Versatile microbial community responsible for nitrate turnover in a carbonate aquifer in southwest Germany
Source: FEMS Microbiol Ecol. 2026 Jun 30;102(8):fiag065. doi: 10.1093/femsec/fiag065 (PMC13377637; doi:10.1093/femsec/fiag065)
Supplement: fiag065_Supplemental_Files [file fiag065_supplemental_files.zip › Table S4.xlsx]

## Sheet: Sheet1
Table S4. Pairwise post-hoc comparisons of Shannon indexes.
Group 1	Group 2	H	p-value	q-value
Altingen_3_0.2 (n=3)	Altingen_3_0.4 (n=3)	3.85714	0.0495346	0.113479
Altingen_3_0.2 (n=3)	Altingen_3_8 (n=3)	3.85714	0.0495346	0.113479
Altingen_3_0.2 (n=3)	Breitenholz_0.2 (n=3)	3.85714	0.0495346	0.113479
Altingen_3_0.2 (n=3)	Breitenholz_0.4 (n=3)	3.85714	0.0495346	0.113479
Altingen_3_0.2 (n=3)	Breitenholz_8 (n=3)	3.85714	0.0495346	0.113479
Altingen_3_0.2 (n=3)	Entringen_2_0.2 (n=3)	3.85714	0.0495346	0.113479
Altingen_3_0.2 (n=3)	Entringen_2_0.4 (n=3)	3.85714	0.0495346	0.113479
Altingen_3_0.2 (n=3)	Entringen_2_8 (n=3)	3.85714	0.0495346	0.113479
Altingen_3_0.2 (n=3)	Haslach_GWM4_0.2 (n=3)	3.85714	0.0495346	0.113479
Altingen_3_0.2 (n=3)	Haslach_GWM4_0.4 (n=3)	3.85714	0.0495346	0.113479
Altingen_3_0.2 (n=3)	Haslach_GWM4_8 (n=3)	3.85714	0.0495346	0.113479
Altingen_3_0.2 (n=3)	Haslach_GWM5_0.4 (n=3)	3.85714	0.0495346	0.113479
Altingen_3_0.2 (n=3)	Moetzingen_P1_0.2 (n=3)	3.85714	0.0495346	0.113479
Altingen_3_0.2 (n=3)	Poeltringen_2_0.4 (n=3)	3.85714	0.0495346	0.113479
Altingen_3_0.2 (n=3)	Sulz_P4_8 (n=3)	3.85714	0.0495346	0.113479
Altingen_3_0.4 (n=3)	Altingen_3_8 (n=3)	3.85714	0.0495346	0.113479
Altingen_3_0.4 (n=3)	Breitenholz_0.2 (n=3)	3.85714	0.0495346	0.113479
Altingen_3_0.4 (n=3)	Breitenholz_0.4 (n=3)	3.85714	0.0495346	0.113479
Altingen_3_0.4 (n=3)	Breitenholz_8 (n=3)	3.85714	0.0495346	0.113479
Altingen_3_0.4 (n=3)	Entringen_2_8 (n=3)	3.85714	0.0495346	0.113479
Altingen_3_0.4 (n=3)	Haslach_GWM4_0.2 (n=3)	3.85714	0.0495346	0.113479
Altingen_3_0.4 (n=3)	Haslach_GWM4_0.4 (n=3)	3.85714	0.0495346	0.113479
Altingen_3_0.4 (n=3)	Haslach_GWM4_8 (n=3)	3.85714	0.0495346	0.113479
Altingen_3_0.4 (n=3)	Haslach_GWM5_0.4 (n=3)	3.85714	0.0495346	0.113479
Altingen_3_0.4 (n=3)	Moetzingen_P1_0.2 (n=3)	3.85714	0.0495346	0.113479
Altingen_3_0.4 (n=3)	Poeltringen_2_0.4 (n=3)	3.85714	0.0495346	0.113479
Altingen_3_0.4 (n=3)	Sulz_P4_0.4 (n=3)	3.85714	0.0495346	0.113479
Altingen_3_0.4 (n=3)	Sulz_P4_8 (n=3)	3.85714	0.0495346	0.113479
Altingen_3_8 (n=3)	Breitenholz_0.2 (n=3)	3.85714	0.0495346	0.113479
Altingen_3_8 (n=3)	Entringen_2_0.2 (n=3)	3.85714	0.0495346	0.113479
Altingen_3_8 (n=3)	Entringen_2_0.4 (n=3)	3.85714	0.0495346	0.113479
Altingen_3_8 (n=3)	Entringen_2_8 (n=3)	3.85714	0.0495346	0.113479
Altingen_3_8 (n=3)	Haslach_GWM4_0.2 (n=3)	3.85714	0.0495346	0.113479
Altingen_3_8 (n=3)	Haslach_GWM4_0.4 (n=3)	3.85714	0.0495346	0.113479
Altingen_3_8 (n=3)	Haslach_GWM4_8 (n=3)	3.85714	0.0495346	0.113479
Altingen_3_8 (n=3)	Haslach_GWM5_0.4 (n=3)	3.85714	0.0495346	0.113479
Altingen_3_8 (n=3)	Moetzingen_P1_0.4 (n=3)	3.85714	0.0495346	0.113479
Altingen_3_8 (n=3)	Moetzingen_P1_8 (n=3)	3.85714	0.0495346	0.113479
Altingen_3_8 (n=3)	Poeltringen_2_0.2 (n=3)	3.85714	0.0495346	0.113479
Altingen_3_8 (n=3)	Poeltringen_2_0.4 (n=3)	3.85714	0.0495346	0.113479
Altingen_3_8 (n=3)	Sulz_P3_0.4 (n=3)	3.85714	0.0495346	0.113479
Altingen_3_8 (n=3)	Sulz_P3_8 (n=3)	3.85714	0.0495346	0.113479
Altingen_3_8 (n=3)	Sulz_P4_0.4 (n=3)	3.85714	0.0495346	0.113479
Altingen_3_8 (n=3)	Sulz_P4_8 (n=3)	3.85714	0.0495346	0.113479
Breitenholz_0.2 (n=3)	Entringen_2_0.2 (n=3)	3.85714	0.0495346	0.113479
Breitenholz_0.2 (n=3)	Entringen_2_0.4 (n=3)	3.85714	0.0495346	0.113479
Breitenholz_0.2 (n=3)	Haslach_GWM4_0.2 (n=3)	3.85714	0.0495346	0.113479
Breitenholz_0.2 (n=3)	Haslach_GWM4_0.4 (n=3)	3.85714	0.0495346	0.113479
Breitenholz_0.2 (n=3)	Haslach_GWM4_8 (n=3)	3.85714	0.0495346	0.113479
Breitenholz_0.2 (n=3)	Haslach_GWM5_0.4 (n=3)	3.85714	0.0495346	0.113479
Breitenholz_0.2 (n=3)	Moetzingen_P1_0.4 (n=3)	3.85714	0.0495346	0.113479
Breitenholz_0.2 (n=3)	Moetzingen_P1_8 (n=3)	3.85714	0.0495346	0.113479
Breitenholz_0.2 (n=3)	Poeltringen_2_0.2 (n=3)	3.85714	0.0495346	0.113479
Breitenholz_0.2 (n=3)	Poeltringen_2_0.4 (n=3)	3.85714	0.0495346	0.113479
Breitenholz_0.2 (n=3)	Sulz_P3_0.4 (n=3)	3.85714	0.0495346	0.113479
Breitenholz_0.2 (n=3)	Sulz_P3_8 (n=3)	3.85714	0.0495346	0.113479
Breitenholz_0.2 (n=3)	Sulz_P4_0.4 (n=3)	3.85714	0.0495346	0.113479
Breitenholz_0.2 (n=3)	Sulz_P4_8 (n=3)	3.85714	0.0495346	0.113479
Breitenholz_0.4 (n=3)	Entringen_2_0.2 (n=3)	3.85714	0.0495346	0.113479
Breitenholz_0.4 (n=3)	Entringen_2_0.4 (n=3)	3.85714	0.0495346	0.113479
Breitenholz_0.4 (n=3)	Entringen_2_8 (n=3)	3.85714	0.0495346	0.113479
Breitenholz_0.4 (n=3)	Haslach_GWM4_0.2 (n=3)	3.85714	0.0495346	0.113479
Breitenholz_0.4 (n=3)	Haslach_GWM4_0.4 (n=3)	3.85714	0.0495346	0.113479
Breitenholz_0.4 (n=3)	Haslach_GWM4_8 (n=3)	3.85714	0.0495346	0.113479
Breitenholz_0.4 (n=3)	Haslach_GWM5_0.4 (n=3)	3.85714	0.0495346	0.113479
Breitenholz_0.4 (n=3)	Moetzingen_P1_0.4 (n=3)	3.85714	0.0495346	0.113479
Breitenholz_0.4 (n=3)	Moetzingen_P1_8 (n=3)	3.85714	0.0495346	0.113479
Breitenholz_0.4 (n=3)	Poeltringen_2_0.4 (n=3)	3.85714	0.0495346	0.113479
Breitenholz_0.4 (n=3)	Sulz_P3_0.4 (n=3)	3.85714	0.0495346	0.113479
Breitenholz_0.4 (n=3)	Sulz_P3_8 (n=3)	3.85714	0.0495346	0.113479
Breitenholz_0.4 (n=3)	Sulz_P4_0.4 (n=3)	3.85714	0.0495346	0.113479
Breitenholz_0.4 (n=3)	Sulz_P4_8 (n=3)	3.85714	0.0495346	0.113479
Breitenholz_8 (n=3)	Entringen_2_0.2 (n=3)	3.85714	0.0495346	0.113479
Breitenholz_8 (n=3)	Entringen_2_0.4 (n=3)	3.85714	0.0495346	0.113479
Breitenholz_8 (n=3)	Haslach_GWM4_0.2 (n=3)	3.85714	0.0495346	0.113479
Breitenholz_8 (n=3)	Haslach_GWM4_0.4 (n=3)	3.85714	0.0495346	0.113479
Breitenholz_8 (n=3)	Haslach_GWM4_8 (n=3)	3.85714	0.0495346	0.113479
Breitenholz_8 (n=3)	Haslach_GWM5_0.4 (n=3)	3.85714	0.0495346	0.113479
Breitenholz_8 (n=3)	Moetzingen_P1_0.4 (n=3)	3.85714	0.0495346	0.113479
Breitenholz_8 (n=3)	Moetzingen_P1_8 (n=3)	3.85714	0.0495346	0.113479
Breitenholz_8 (n=3)	Poeltringen_2_0.2 (n=3)	3.85714	0.0495346	0.113479
Breitenholz_8 (n=3)	Poeltringen_2_0.4 (n=3)	3.85714	0.0495346	0.113479
Breitenholz_8 (n=3)	Sulz_P3_0.4 (n=3)	3.85714	0.0495346	0.113479
Breitenholz_8 (n=3)	Sulz_P3_8 (n=3)	3.85714	0.0495346	0.113479
Breitenholz_8 (n=3)	Sulz_P4_0.4 (n=3)	3.85714	0.0495346	0.113479
Breitenholz_8 (n=3)	Sulz_P4_8 (n=3)	3.85714	0.0495346	0.113479
Entringen_2_0.2 (n=3)	Entringen_2_8 (n=3)	3.85714	0.0495346	0.113479
Entringen_2_0.2 (n=3)	Haslach_GWM4_0.2 (n=3)	3.85714	0.0495346	0.113479
Entringen_2_0.2 (n=3)	Haslach_GWM4_0.4 (n=3)	3.85714	0.0495346	0.113479
Entringen_2_0.2 (n=3)	Haslach_GWM4_8 (n=3)	3.85714	0.0495346	0.113479
Entringen_2_0.2 (n=3)	Haslach_GWM5_0.4 (n=3)	3.85714	0.0495346	0.113479
Entringen_2_0.2 (n=3)	Moetzingen_P1_0.2 (n=3)	3.85714	0.0495346	0.113479
Entringen_2_0.2 (n=3)	Moetzingen_P1_8 (n=3)	3.85714	0.0495346	0.113479
Entringen_2_0.2 (n=3)	Poeltringen_2_0.4 (n=3)	3.85714	0.0495346	0.113479
Entringen_2_0.2 (n=3)	Sulz_P3_0.4 (n=3)	3.85714	0.0495346	0.113479
Entringen_2_0.2 (n=3)	Sulz_P3_8 (n=3)	3.85714	0.0495346	0.113479
Entringen_2_0.2 (n=3)	Sulz_P4_0.4 (n=3)	3.85714	0.0495346	0.113479
Entringen_2_0.2 (n=3)	Sulz_P4_8 (n=3)	3.85714	0.0495346	0.113479
Entringen_2_0.4 (n=3)	Entringen_2_8 (n=3)	3.85714	0.0495346	0.113479
Entringen_2_0.4 (n=3)	Haslach_GWM4_0.2 (n=3)	3.85714	0.0495346	0.113479
Entringen_2_0.4 (n=3)	Haslach_GWM4_0.4 (n=3)	3.85714	0.0495346	0.113479
Entringen_2_0.4 (n=3)	Haslach_GWM4_8 (n=3)	3.85714	0.0495346	0.113479
Entringen_2_0.4 (n=3)	Haslach_GWM5_0.4 (n=3)	3.85714	0.0495346	0.113479
Entringen_2_0.4 (n=3)	Moetzingen_P1_0.2 (n=3)	3.85714	0.0495346	0.113479
Entringen_2_0.4 (n=3)	Moetzingen_P1_8 (n=3)	3.85714	0.0495346	0.113479
Entringen_2_0.4 (n=3)	Sulz_P3_0.4 (n=3)	3.85714	0.0495346	0.113479
Entringen_2_0.4 (n=3)	Sulz_P3_8 (n=3)	3.85714	0.0495346	0.113479
Entringen_2_0.4 (n=3)	Sulz_P4_0.4 (n=3)	3.85714	0.0495346	0.113479
Entringen_2_0.4 (n=3)	Sulz_P4_8 (n=3)	3.85714	0.0495346	0.113479
Entringen_2_8 (n=3)	Haslach_GWM4_0.2 (n=3)	3.85714	0.0495346	0.113479
Entringen_2_8 (n=3)	Haslach_GWM4_0.4 (n=3)	3.85714	0.0495346	0.113479
Entringen_2_8 (n=3)	Haslach_GWM4_8 (n=3)	3.85714	0.0495346	0.113479
Entringen_2_8 (n=3)	Haslach_GWM5_0.4 (n=3)	3.85714	0.0495346	0.113479
Entringen_2_8 (n=3)	Moetzingen_P1_0.4 (n=3)	3.85714	0.0495346	0.113479
Entringen_2_8 (n=3)	Moetzingen_P1_8 (n=3)	3.85714	0.0495346	0.113479
Entringen_2_8 (n=3)	Poeltringen_2_0.2 (n=3)	3.85714	0.0495346	0.113479
Entringen_2_8 (n=3)	Poeltringen_2_0.4 (n=3)	3.85714	0.0495346	0.113479
Entringen_2_8 (n=3)	Sulz_P3_0.4 (n=3)	3.85714	0.0495346	0.113479
Entringen_2_8 (n=3)	Sulz_P3_8 (n=3)	3.85714	0.0495346	0.113479
Entringen_2_8 (n=3)	Sulz_P4_0.4 (n=3)	3.85714	0.0495346	0.113479
Entringen_2_8 (n=3)	Sulz_P4_8 (n=3)	3.85714	0.0495346	0.113479
Haslach_GWM4_0.2 (n=3)	Haslach_GWM4_8 (n=3)	3.85714	0.0495346	0.113479
Haslach_GWM4_0.2 (n=3)	Moetzingen_P1_0.4 (n=3)	3.85714	0.0495346	0.113479
Haslach_GWM4_0.2 (n=3)	Moetzingen_P1_8 (n=3)	3.85714	0.0495346	0.113479
Haslach_GWM4_0.2 (n=3)	Sulz_P3_0.4 (n=3)	3.85714	0.0495346	0.113479
Haslach_GWM4_0.2 (n=3)	Sulz_P3_8 (n=3)	3.85714	0.0495346	0.113479
Haslach_GWM4_0.2 (n=3)	Sulz_P4_0.4 (n=3)	3.85714	0.0495346	0.113479
Haslach_GWM4_0.2 (n=3)	Sulz_P4_8 (n=3)	3.85714	0.0495346	0.113479
Haslach_GWM4_0.4 (n=3)	Moetzingen_P1_0.2 (n=3)	3.85714	0.0495346	0.113479
Haslach_GWM4_0.4 (n=3)	Moetzingen_P1_0.4 (n=3)	3.85714	0.0495346	0.113479
Haslach_GWM4_0.4 (n=3)	Moetzingen_P1_8 (n=3)	3.85714	0.0495346	0.113479
Haslach_GWM4_0.4 (n=3)	Sulz_P3_0.4 (n=3)	3.85714	0.0495346	0.113479
Haslach_GWM4_0.4 (n=3)	Sulz_P3_8 (n=3)	3.85714	0.0495346	0.113479
Haslach_GWM4_0.4 (n=3)	Sulz_P4_0.4 (n=3)	3.85714	0.0495346	0.113479
Haslach_GWM4_0.4 (n=3)	Sulz_P4_8 (n=3)	3.85714	0.0495346	0.113479
Haslach_GWM4_8 (n=3)	Moetzingen_P1_0.2 (n=3)	3.85714	0.0495346	0.113479
Haslach_GWM4_8 (n=3)	Moetzingen_P1_0.4 (n=3)	3.85714	0.0495346	0.113479
Haslach_GWM4_8 (n=3)	Moetzingen_P1_8 (n=3)	3.85714	0.0495346	0.113479
Haslach_GWM4_8 (n=3)	Sulz_P3_0.4 (n=3)	3.85714	0.0495346	0.113479
Haslach_GWM4_8 (n=3)	Sulz_P3_8 (n=3)	3.85714	0.0495346	0.113479
Haslach_GWM4_8 (n=3)	Sulz_P4_0.4 (n=3)	3.85714	0.0495346	0.113479
Haslach_GWM4_8 (n=3)	Sulz_P4_8 (n=3)	3.85714	0.0495346	0.113479
Haslach_GWM5_0.4 (n=3)	Moetzingen_P1_0.4 (n=3)	3.85714	0.0495346	0.113479
Haslach_GWM5_0.4 (n=3)	Moetzingen_P1_8 (n=3)	3.85714	0.0495346	0.113479
Haslach_GWM5_0.4 (n=3)	Sulz_P3_0.4 (n=3)	3.85714	0.0495346	0.113479
Haslach_GWM5_0.4 (n=3)	Sulz_P3_8 (n=3)	3.85714	0.0495346	0.113479
Haslach_GWM5_0.4 (n=3)	Sulz_P4_0.4 (n=3)	3.85714	0.0495346	0.113479
Haslach_GWM5_0.4 (n=3)	Sulz_P4_8 (n=3)	3.85714	0.0495346	0.113479
Moetzingen_P1_0.2 (n=3)	Moetzingen_P1_0.4 (n=3)	3.85714	0.0495346	0.113479
Moetzingen_P1_0.2 (n=3)	Moetzingen_P1_8 (n=3)	3.85714	0.0495346	0.113479
Moetzingen_P1_0.2 (n=3)	Sulz_P3_0.4 (n=3)	3.85714	0.0495346	0.113479
Moetzingen_P1_0.2 (n=3)	Sulz_P3_8 (n=3)	3.85714	0.0495346	0.113479
Moetzingen_P1_0.2 (n=3)	Sulz_P4_0.4 (n=3)	3.85714	0.0495346	0.113479
Moetzingen_P1_0.2 (n=3)	Sulz_P4_8 (n=3)	3.85714	0.0495346	0.113479
Moetzingen_P1_0.4 (n=3)	Poeltringen_2_0.4 (n=3)	3.85714	0.0495346	0.113479
Moetzingen_P1_0.4 (n=3)	Sulz_P4_8 (n=3)	3.85714	0.0495346	0.113479
Moetzingen_P1_8 (n=3)	Poeltringen_2_0.4 (n=3)	3.85714	0.0495346	0.113479
Poeltringen_2_0.2 (n=3)	Sulz_P4_0.4 (n=3)	3.85714	0.0495346	0.113479
Poeltringen_2_0.2 (n=3)	Sulz_P4_8 (n=3)	3.85714	0.0495346	0.113479
Poeltringen_2_0.4 (n=3)	Sulz_P3_0.4 (n=3)	3.85714	0.0495346	0.113479
Poeltringen_2_0.4 (n=3)	Sulz_P3_8 (n=3)	3.85714	0.0495346	0.113479
Poeltringen_2_0.4 (n=3)	Sulz_P4_0.4 (n=3)	3.85714	0.0495346	0.113479
Poeltringen_2_0.4 (n=3)	Sulz_P4_8 (n=3)	3.85714	0.0495346	0.113479
Sulz_P3_0.4 (n=3)	Sulz_P4_8 (n=3)	3.85714	0.0495346	0.113479
Sulz_P3_8 (n=3)	Sulz_P4_8 (n=3)	3.85714	0.0495346	0.113479
Altingen_3_0.2 (n=3)	Ammerquelle_0.2 (n=2)	3	0.0832645	0.11922
Altingen_3_0.2 (n=3)	Ammerquelle_0.4 (n=2)	3	0.0832645	0.11922
Altingen_3_0.2 (n=3)	Haslach_GWM5_0.2 (n=2)	3	0.0832645	0.11922
Altingen_3_0.2 (n=3)	Haslach_GWM5_8 (n=2)	3	0.0832645	0.11922
Altingen_3_0.4 (n=3)	Ammerquelle_0.2 (n=2)	3	0.0832645	0.11922
Altingen_3_0.4 (n=3)	Ammerquelle_0.4 (n=2)	3	0.0832645	0.11922
Altingen_3_0.4 (n=3)	Haslach_GWM5_0.2 (n=2)	3	0.0832645	0.11922
Altingen_3_0.4 (n=3)	Haslach_GWM5_8 (n=2)	3	0.0832645	0.11922
Altingen_3_0.4 (n=3)	Sulz_P4_0.2 (n=2)	3	0.0832645	0.11922
Altingen_3_8 (n=3)	Ammerquelle_0.2 (n=2)	3	0.0832645	0.11922
Altingen_3_8 (n=3)	Ammerquelle_0.4 (n=2)	3	0.0832645	0.11922
Altingen_3_8 (n=3)	Ammerquelle_8 (n=2)	3	0.0832645	0.11922
Altingen_3_8 (n=3)	Haslach_GWM5_0.2 (n=2)	3	0.0832645	0.11922
Altingen_3_8 (n=3)	Haslach_GWM5_8 (n=2)	3	0.0832645	0.11922
Altingen_3_8 (n=3)	Sulz_P4_0.2 (n=2)	3	0.0832645	0.11922
Ammerquelle_0.2 (n=2)	Breitenholz_0.4 (n=3)	3	0.0832645	0.11922
Ammerquelle_0.2 (n=2)	Entringen_2_0.2 (n=3)	3	0.0832645	0.11922
Ammerquelle_0.2 (n=2)	Entringen_2_0.4 (n=3)	3	0.0832645	0.11922
Ammerquelle_0.2 (n=2)	Haslach_GWM4_0.2 (n=3)	3	0.0832645	0.11922
Ammerquelle_0.2 (n=2)	Haslach_GWM4_0.4 (n=3)	3	0.0832645	0.11922
Ammerquelle_0.2 (n=2)	Haslach_GWM4_8 (n=3)	3	0.0832645	0.11922
Ammerquelle_0.2 (n=2)	Haslach_GWM5_0.4 (n=3)	3	0.0832645	0.11922
Ammerquelle_0.2 (n=2)	Moetzingen_P1_0.4 (n=3)	3	0.0832645	0.11922
Ammerquelle_0.2 (n=2)	Moetzingen_P1_8 (n=3)	3	0.0832645	0.11922
Ammerquelle_0.2 (n=2)	Poeltringen_2_0.2 (n=3)	3	0.0832645	0.11922
Ammerquelle_0.2 (n=2)	Poeltringen_2_0.4 (n=3)	3	0.0832645	0.11922
Ammerquelle_0.2 (n=2)	Sulz_P3_0.4 (n=3)	3	0.0832645	0.11922
Ammerquelle_0.2 (n=2)	Sulz_P3_8 (n=3)	3	0.0832645	0.11922
Ammerquelle_0.2 (n=2)	Sulz_P4_0.4 (n=3)	3	0.0832645	0.11922
Ammerquelle_0.2 (n=2)	Sulz_P4_8 (n=3)	3	0.0832645	0.11922
Ammerquelle_0.4 (n=2)	Breitenholz_0.2 (n=3)	3	0.0832645	0.11922
Ammerquelle_0.4 (n=2)	Breitenholz_0.4 (n=3)	3	0.0832645	0.11922
Ammerquelle_0.4 (n=2)	Breitenholz_8 (n=3)	3	0.0832645	0.11922
Ammerquelle_0.4 (n=2)	Entringen_2_0.2 (n=3)	3	0.0832645	0.11922
Ammerquelle_0.4 (n=2)	Entringen_2_8 (n=3)	3	0.0832645	0.11922
Ammerquelle_0.4 (n=2)	Haslach_GWM4_0.2 (n=3)	3	0.0832645	0.11922
Ammerquelle_0.4 (n=2)	Haslach_GWM4_8 (n=3)	3	0.0832645	0.11922
Ammerquelle_0.4 (n=2)	Haslach_GWM5_0.4 (n=3)	3	0.0832645	0.11922
Ammerquelle_0.4 (n=2)	Moetzingen_P1_0.2 (n=3)	3	0.0832645	0.11922
Ammerquelle_0.4 (n=2)	Moetzingen_P1_8 (n=3)	3	0.0832645	0.11922
Ammerquelle_0.4 (n=2)	Sulz_P3_0.4 (n=3)	3	0.0832645	0.11922
Ammerquelle_0.4 (n=2)	Sulz_P3_8 (n=3)	3	0.0832645	0.11922
Ammerquelle_0.4 (n=2)	Sulz_P4_0.4 (n=3)	3	0.0832645	0.11922
Ammerquelle_0.4 (n=2)	Sulz_P4_8 (n=3)	3	0.0832645	0.11922
Ammerquelle_8 (n=2)	Breitenholz_0.2 (n=3)	3	0.0832645	0.11922
Ammerquelle_8 (n=2)	Breitenholz_0.4 (n=3)	3	0.0832645	0.11922
Ammerquelle_8 (n=2)	Breitenholz_8 (n=3)	3	0.0832645	0.11922
Ammerquelle_8 (n=2)	Entringen_2_0.2 (n=3)	3	0.0832645	0.11922
Ammerquelle_8 (n=2)	Entringen_2_0.4 (n=3)	3	0.0832645	0.11922
Ammerquelle_8 (n=2)	Entringen_2_8 (n=3)	3	0.0832645	0.11922
Ammerquelle_8 (n=2)	Haslach_GWM4_0.2 (n=3)	3	0.0832645	0.11922
Ammerquelle_8 (n=2)	Haslach_GWM4_0.4 (n=3)	3	0.0832645	0.11922
Ammerquelle_8 (n=2)	Haslach_GWM4_8 (n=3)	3	0.0832645	0.11922
Ammerquelle_8 (n=2)	Haslach_GWM5_0.4 (n=3)	3	0.0832645	0.11922
Ammerquelle_8 (n=2)	Moetzingen_P1_0.2 (n=3)	3	0.0832645	0.11922
Ammerquelle_8 (n=2)	Poeltringen_2_0.4 (n=3)	3	0.0832645	0.11922
Ammerquelle_8 (n=2)	Sulz_P4_0.4 (n=3)	3	0.0832645	0.11922
Ammerquelle_8 (n=2)	Sulz_P4_8 (n=3)	3	0.0832645	0.11922
Breitenholz_0.2 (n=3)	Haslach_GWM5_0.2 (n=2)	3	0.0832645	0.11922
Breitenholz_0.2 (n=3)	Haslach_GWM5_8 (n=2)	3	0.0832645	0.11922
Breitenholz_0.2 (n=3)	Sulz_P4_0.2 (n=2)	3	0.0832645	0.11922
Breitenholz_0.4 (n=3)	Haslach_GWM5_8 (n=2)	3	0.0832645	0.11922
Breitenholz_0.4 (n=3)	Sulz_P4_0.2 (n=2)	3	0.0832645	0.11922
Breitenholz_8 (n=3)	Haslach_GWM5_0.2 (n=2)	3	0.0832645	0.11922
Breitenholz_8 (n=3)	Haslach_GWM5_8 (n=2)	3	0.0832645	0.11922
Breitenholz_8 (n=3)	Sulz_P4_0.2 (n=2)	3	0.0832645	0.11922
Entringen_2_0.2 (n=3)	Haslach_GWM5_0.2 (n=2)	3	0.0832645	0.11922
Entringen_2_0.2 (n=3)	Haslach_GWM5_8 (n=2)	3	0.0832645	0.11922
Entringen_2_0.2 (n=3)	Sulz_P4_0.2 (n=2)	3	0.0832645	0.11922
Entringen_2_0.4 (n=3)	Haslach_GWM5_0.2 (n=2)	3	0.0832645	0.11922
Entringen_2_0.4 (n=3)	Haslach_GWM5_8 (n=2)	3	0.0832645	0.11922
Entringen_2_0.4 (n=3)	Sulz_P4_0.2 (n=2)	3	0.0832645	0.11922
Entringen_2_8 (n=3)	Haslach_GWM5_0.2 (n=2)	3	0.0832645	0.11922
Entringen_2_8 (n=3)	Haslach_GWM5_8 (n=2)	3	0.0832645	0.11922
Entringen_2_8 (n=3)	Sulz_P4_0.2 (n=2)	3	0.0832645	0.11922
Haslach_GWM4_0.2 (n=3)	Sulz_P4_0.2 (n=2)	3	0.0832645	0.11922
Haslach_GWM4_0.4 (n=3)	Haslach_GWM5_0.2 (n=2)	3	0.0832645	0.11922
Haslach_GWM4_0.4 (n=3)	Haslach_GWM5_8 (n=2)	3	0.0832645	0.11922
Haslach_GWM4_0.4 (n=3)	Sulz_P4_0.2 (n=2)	3	0.0832645	0.11922
Haslach_GWM4_8 (n=3)	Haslach_GWM5_0.2 (n=2)	3	0.0832645	0.11922
Haslach_GWM4_8 (n=3)	Haslach_GWM5_8 (n=2)	3	0.0832645	0.11922
Haslach_GWM4_8 (n=3)	Sulz_P4_0.2 (n=2)	3	0.0832645	0.11922
Haslach_GWM5_0.2 (n=2)	Haslach_GWM5_0.4 (n=3)	3	0.0832645	0.11922
Haslach_GWM5_0.2 (n=2)	Moetzingen_P1_0.4 (n=3)	3	0.0832645	0.11922
Haslach_GWM5_0.2 (n=2)	Moetzingen_P1_8 (n=3)	3	0.0832645	0.11922
Haslach_GWM5_0.2 (n=2)	Sulz_P3_0.4 (n=3)	3	0.0832645	0.11922
Haslach_GWM5_0.2 (n=2)	Sulz_P3_8 (n=3)	3	0.0832645	0.11922
Haslach_GWM5_0.2 (n=2)	Sulz_P4_0.4 (n=3)	3	0.0832645	0.11922
Haslach_GWM5_0.2 (n=2)	Sulz_P4_8 (n=3)	3	0.0832645	0.11922
Haslach_GWM5_0.4 (n=3)	Sulz_P4_0.2 (n=2)	3	0.0832645	0.11922
Haslach_GWM5_8 (n=2)	Moetzingen_P1_0.4 (n=3)	3	0.0832645	0.11922
Haslach_GWM5_8 (n=2)	Moetzingen_P1_8 (n=3)	3	0.0832645	0.11922
Haslach_GWM5_8 (n=2)	Sulz_P3_0.4 (n=3)	3	0.0832645	0.11922
Haslach_GWM5_8 (n=2)	Sulz_P3_8 (n=3)	3	0.0832645	0.11922
Haslach_GWM5_8 (n=2)	Sulz_P4_0.4 (n=3)	3	0.0832645	0.11922
Haslach_GWM5_8 (n=2)	Sulz_P4_8 (n=3)	3	0.0832645	0.11922
Moetzingen_P1_0.2 (n=3)	Sulz_P4_0.2 (n=2)	3	0.0832645	0.11922
Poeltringen_2_0.4 (n=3)	Sulz_P4_0.2 (n=2)	3	0.0832645	0.11922
Sulz_P4_0.2 (n=2)	Sulz_P4_8 (n=3)	3	0.0832645	0.11922
Ammerquelle_0.2 (n=2)	Ammerquelle_0.4 (n=2)	2.4	0.121335	0.164981
Ammerquelle_0.2 (n=2)	Ammerquelle_8 (n=2)	2.4	0.121335	0.164981
Ammerquelle_0.2 (n=2)	Haslach_GWM5_0.2 (n=2)	2.4	0.121335	0.164981
Ammerquelle_0.2 (n=2)	Haslach_GWM5_8 (n=2)	2.4	0.121335	0.164981
Ammerquelle_0.2 (n=2)	Sulz_P4_0.2 (n=2)	2.4	0.121335	0.164981
Ammerquelle_0.4 (n=2)	Ammerquelle_8 (n=2)	2.4	0.121335	0.164981
Ammerquelle_0.4 (n=2)	Haslach_GWM5_0.2 (n=2)	2.4	0.121335	0.164981
Ammerquelle_0.4 (n=2)	Haslach_GWM5_8 (n=2)	2.4	0.121335	0.164981
Ammerquelle_0.4 (n=2)	Sulz_P4_0.2 (n=2)	2.4	0.121335	0.164981
Ammerquelle_8 (n=2)	Haslach_GWM5_0.2 (n=2)	2.4	0.121335	0.164981
Ammerquelle_8 (n=2)	Haslach_GWM5_8 (n=2)	2.4	0.121335	0.164981
Haslach_GWM5_0.2 (n=2)	Haslach_GWM5_8 (n=2)	2.4	0.121335	0.164981
Haslach_GWM5_0.2 (n=2)	Sulz_P4_0.2 (n=2)	2.4	0.121335	0.164981
Haslach_GWM5_8 (n=2)	Sulz_P4_0.2 (n=2)	2.4	0.121335	0.164981
Altingen_3_0.2 (n=3)	Sulz_P4_0.4 (n=3)	2.33333	0.12663	0.166782
Entringen_2_0.4 (n=3)	Poeltringen_2_0.4 (n=3)	2.33333	0.12663	0.166782
Haslach_GWM4_0.2 (n=3)	Haslach_GWM4_0.4 (n=3)	2.33333	0.12663	0.166782
Haslach_GWM4_8 (n=3)	Haslach_GWM5_0.4 (n=3)	2.33333	0.12663	0.166782
Moetzingen_P1_0.2 (n=3)	Poeltringen_2_0.2 (n=3)	2.33333	0.12663	0.166782
Moetzingen_P1_0.2 (n=3)	Poeltringen_2_0.4 (n=3)	2.33333	0.12663	0.166782
Moetzingen_P1_0.4 (n=3)	Sulz_P4_0.4 (n=3)	2.33333	0.12663	0.166782
Sulz_P3_0.4 (n=3)	Sulz_P4_0.4 (n=3)	2.33333	0.12663	0.166782
Sulz_P4_0.4 (n=3)	Sulz_P4_8 (n=3)	2.33333	0.12663	0.166782
Ammerquelle_0.2 (n=2)	Breitenholz_0.2 (n=3)	1.33333	0.248213	0.313794
Ammerquelle_0.2 (n=2)	Breitenholz_8 (n=3)	1.33333	0.248213	0.313794
Ammerquelle_0.4 (n=2)	Entringen_2_0.4 (n=3)	1.33333	0.248213	0.313794
Ammerquelle_0.4 (n=2)	Moetzingen_P1_0.4 (n=3)	1.33333	0.248213	0.313794
Haslach_GWM4_0.2 (n=3)	Haslach_GWM5_0.2 (n=2)	1.33333	0.248213	0.313794
Haslach_GWM5_0.2 (n=2)	Poeltringen_2_0.4 (n=3)	1.33333	0.248213	0.313794
Altingen_3_0.4 (n=3)	Ammerquelle_8 (n=2)	1.33333	0.248213	0.313794
Ammerquelle_0.4 (n=2)	Haslach_GWM4_0.4 (n=3)	1.33333	0.248213	0.313794
Breitenholz_0.4 (n=3)	Haslach_GWM5_0.2 (n=2)	1.33333	0.248213	0.313794
Moetzingen_P1_0.4 (n=3)	Sulz_P4_0.2 (n=2)	1.33333	0.248213	0.313794
Poeltringen_2_0.2 (n=3)	Sulz_P4_0.2 (n=2)	1.33333	0.248213	0.313794
Sulz_P3_0.4 (n=3)	Sulz_P4_0.2 (n=2)	1.33333	0.248213	0.313794
Altingen_3_0.2 (n=3)	Poeltringen_2_0.2 (n=3)	1.19048	0.275234	0.328196
Altingen_3_0.4 (n=3)	Entringen_2_0.4 (n=3)	1.19048	0.275234	0.328196
Altingen_3_0.4 (n=3)	Sulz_P3_8 (n=3)	1.19048	0.275234	0.328196
Altingen_3_8 (n=3)	Breitenholz_8 (n=3)	1.19048	0.275234	0.328196
Breitenholz_0.2 (n=3)	Breitenholz_0.4 (n=3)	1.19048	0.275234	0.328196
Breitenholz_0.2 (n=3)	Entringen_2_8 (n=3)	1.19048	0.275234	0.328196
Breitenholz_0.4 (n=3)	Breitenholz_8 (n=3)	1.19048	0.275234	0.328196
Breitenholz_0.4 (n=3)	Poeltringen_2_0.2 (n=3)	1.19048	0.275234	0.328196
Breitenholz_8 (n=3)	Entringen_2_8 (n=3)	1.19048	0.275234	0.328196
Entringen_2_0.2 (n=3)	Entringen_2_0.4 (n=3)	1.19048	0.275234	0.328196
Entringen_2_0.4 (n=3)	Moetzingen_P1_0.4 (n=3)	1.19048	0.275234	0.328196
Entringen_2_8 (n=3)	Moetzingen_P1_0.2 (n=3)	1.19048	0.275234	0.328196
Haslach_GWM4_0.2 (n=3)	Moetzingen_P1_0.2 (n=3)	1.19048	0.275234	0.328196
Haslach_GWM4_0.4 (n=3)	Haslach_GWM5_0.4 (n=3)	1.19048	0.275234	0.328196
Haslach_GWM5_0.4 (n=3)	Moetzingen_P1_0.2 (n=3)	1.19048	0.275234	0.328196
Moetzingen_P1_0.4 (n=3)	Sulz_P3_8 (n=3)	1.19048	0.275234	0.328196
Moetzingen_P1_8 (n=3)	Sulz_P4_8 (n=3)	1.19048	0.275234	0.328196
Poeltringen_2_0.2 (n=3)	Sulz_P3_8 (n=3)	1.19048	0.275234	0.328196
Ammerquelle_8 (n=2)	Sulz_P4_0.2 (n=2)	0.6	0.438578	0.521329
Altingen_3_0.2 (n=3)	Moetzingen_P1_0.4 (n=3)	0.428571	0.512691	0.563364
Altingen_3_0.2 (n=3)	Moetzingen_P1_8 (n=3)	0.428571	0.512691	0.563364
Altingen_3_0.2 (n=3)	Sulz_P3_0.4 (n=3)	0.428571	0.512691	0.563364
Altingen_3_0.2 (n=3)	Sulz_P3_8 (n=3)	0.428571	0.512691	0.563364
Altingen_3_0.4 (n=3)	Entringen_2_0.2 (n=3)	0.428571	0.512691	0.563364
Altingen_3_0.4 (n=3)	Sulz_P3_0.4 (n=3)	0.428571	0.512691	0.563364
Altingen_3_8 (n=3)	Breitenholz_0.4 (n=3)	0.428571	0.512691	0.563364
Breitenholz_0.2 (n=3)	Breitenholz_8 (n=3)	0.428571	0.512691	0.563364
Breitenholz_0.2 (n=3)	Moetzingen_P1_0.2 (n=3)	0.428571	0.512691	0.563364
Breitenholz_8 (n=3)	Moetzingen_P1_0.2 (n=3)	0.428571	0.512691	0.563364
Entringen_2_0.2 (n=3)	Moetzingen_P1_0.4 (n=3)	0.428571	0.512691	0.563364
Entringen_2_0.2 (n=3)	Poeltringen_2_0.2 (n=3)	0.428571	0.512691	0.563364
Entringen_2_0.4 (n=3)	Poeltringen_2_0.2 (n=3)	0.428571	0.512691	0.563364
Haslach_GWM4_0.2 (n=3)	Poeltringen_2_0.2 (n=3)	0.428571	0.512691	0.563364
Haslach_GWM4_0.2 (n=3)	Poeltringen_2_0.4 (n=3)	0.428571	0.512691	0.563364
Haslach_GWM4_0.4 (n=3)	Poeltringen_2_0.2 (n=3)	0.428571	0.512691	0.563364
Haslach_GWM4_8 (n=3)	Poeltringen_2_0.2 (n=3)	0.428571	0.512691	0.563364
Haslach_GWM4_8 (n=3)	Poeltringen_2_0.4 (n=3)	0.428571	0.512691	0.563364
Haslach_GWM5_0.4 (n=3)	Poeltringen_2_0.2 (n=3)	0.428571	0.512691	0.563364
Haslach_GWM5_0.4 (n=3)	Poeltringen_2_0.4 (n=3)	0.428571	0.512691	0.563364
Moetzingen_P1_0.4 (n=3)	Moetzingen_P1_8 (n=3)	0.428571	0.512691	0.563364
Moetzingen_P1_0.4 (n=3)	Sulz_P3_0.4 (n=3)	0.428571	0.512691	0.563364
Moetzingen_P1_8 (n=3)	Sulz_P4_0.4 (n=3)	0.428571	0.512691	0.563364
Poeltringen_2_0.2 (n=3)	Poeltringen_2_0.4 (n=3)	0.428571	0.512691	0.563364
Sulz_P3_0.4 (n=3)	Sulz_P3_8 (n=3)	0.428571	0.512691	0.563364
Sulz_P3_8 (n=3)	Sulz_P4_0.4 (n=3)	0.428571	0.512691	0.563364
Altingen_3_0.2 (n=3)	Ammerquelle_8 (n=2)	0.333333	0.563703	0.586996
Ammerquelle_0.2 (n=2)	Moetzingen_P1_0.2 (n=3)	0.333333	0.563703	0.586996
Ammerquelle_0.4 (n=2)	Poeltringen_2_0.2 (n=3)	0.333333	0.563703	0.586996
Ammerquelle_8 (n=2)	Sulz_P3_8 (n=3)	0.333333	0.563703	0.586996
Haslach_GWM4_0.2 (n=3)	Haslach_GWM5_8 (n=2)	0.333333	0.563703	0.586996
Haslach_GWM5_0.2 (n=2)	Poeltringen_2_0.2 (n=3)	0.333333	0.563703	0.586996
Haslach_GWM5_8 (n=2)	Poeltringen_2_0.2 (n=3)	0.333333	0.563703	0.586996
Haslach_GWM5_8 (n=2)	Poeltringen_2_0.4 (n=3)	0.333333	0.563703	0.586996
Sulz_P4_0.2 (n=2)	Sulz_P4_0.4 (n=3)	0.333333	0.563703	0.586996
Altingen_3_0.2 (n=3)	Sulz_P4_0.2 (n=2)	0.333333	0.563703	0.586996
Ammerquelle_0.4 (n=2)	Poeltringen_2_0.4 (n=3)	0.333333	0.563703	0.586996
Ammerquelle_8 (n=2)	Moetzingen_P1_0.4 (n=3)	0.333333	0.563703	0.586996
Ammerquelle_8 (n=2)	Moetzingen_P1_8 (n=3)	0.333333	0.563703	0.586996
Ammerquelle_8 (n=2)	Poeltringen_2_0.2 (n=3)	0.333333	0.563703	0.586996
Haslach_GWM5_0.2 (n=2)	Moetzingen_P1_0.2 (n=3)	0.333333	0.563703	0.586996
Haslach_GWM5_0.4 (n=3)	Haslach_GWM5_8 (n=2)	0.333333	0.563703	0.586996
Haslach_GWM5_8 (n=2)	Moetzingen_P1_0.2 (n=3)	0.333333	0.563703	0.586996
Moetzingen_P1_8 (n=3)	Sulz_P4_0.2 (n=2)	0.333333	0.563703	0.586996
Sulz_P3_8 (n=3)	Sulz_P4_0.2 (n=2)	0.333333	0.563703	0.586996
Altingen_3_0.4 (n=3)	Moetzingen_P1_0.4 (n=3)	0.047619	0.827259	0.83166
Altingen_3_0.4 (n=3)	Moetzingen_P1_8 (n=3)	0.047619	0.827259	0.83166
Altingen_3_0.4 (n=3)	Poeltringen_2_0.2 (n=3)	0.047619	0.827259	0.83166
Altingen_3_8 (n=3)	Moetzingen_P1_0.2 (n=3)	0.047619	0.827259	0.83166
Breitenholz_0.4 (n=3)	Moetzingen_P1_0.2 (n=3)	0.047619	0.827259	0.83166
Haslach_GWM4_0.2 (n=3)	Haslach_GWM5_0.4 (n=3)	0.047619	0.827259	0.83166
Haslach_GWM4_0.4 (n=3)	Haslach_GWM4_8 (n=3)	0.047619	0.827259	0.83166
Haslach_GWM4_0.4 (n=3)	Poeltringen_2_0.4 (n=3)	0.047619	0.827259	0.83166
Moetzingen_P1_0.4 (n=3)	Poeltringen_2_0.2 (n=3)	0.047619	0.827259	0.83166
Moetzingen_P1_8 (n=3)	Poeltringen_2_0.2 (n=3)	0.047619	0.827259	0.83166
Moetzingen_P1_8 (n=3)	Sulz_P3_0.4 (n=3)	0.047619	0.827259	0.83166
Moetzingen_P1_8 (n=3)	Sulz_P3_8 (n=3)	0.047619	0.827259	0.83166
Poeltringen_2_0.2 (n=3)	Sulz_P3_0.4 (n=3)	0.047619	0.827259	0.83166
Ammerquelle_0.2 (n=2)	Entringen_2_8 (n=3)	0	1	1
Ammerquelle_8 (n=2)	Sulz_P3_0.4 (n=3)	0	1	1
