# Supplementary material for: Versatile microbial community responsible for nitrate turnover in a carbonate aquifer in southwest Germany
Source: FEMS Microbiol Ecol. 2026 Jun 30;102(8):fiag065. doi: 10.1093/femsec/fiag065 (PMC13377637; doi:10.1093/femsec/fiag065)
Supplement: fiag065_Supplemental_Files [file fiag065_supplemental_files.zip › Table S5.xlsx]

## Sheet: Sheet1
Table S5. Functional predictions (selected functions) of particle-associated (>8 µm) and planktonic (0.4-8 µm and 0.2-04 µm) fractions of groundwater microbial communities sampled from field sites located along the Ammer River catchment (SW Germany). Functional predictions were performed using FAPROTAX v1.2.10 (38). Generated in RStudio Version 2024.12.1+563 (R version 4.4.2) with the microeco pa…
Metabolism	Sul4_8	Sul4_0.4	Sul4_0.2	Sul3_8	Sul3_0.4	Moz1_8	Moz1_0.4	Moz1_0.2	Has5_8	Has5_0.4	Has5_0.2	Has4_8	Has4_0.4	Has4_0.2	AMQ_8	AMQ_0.2	TBAlt3_0.4	TBAlt3_0.2	TBBrtz_8	TBBrtz_0.4	TBBrtz_0.2	TBEnt2_8	TBEnt2_0.4	TBEnt2_0.2	TBAlt3_8	TBPol2_0.4	TBPol2_0.2
methanotrophy	0.34122	0.458173	0.773908	1.55077	1.55439	2.08834	2.09176	2.38539	0.481879	0.587579	0.608778	1.62509	1.70222	1.05463	0.907344	0	1.76021	0.629148	0.442686	0.887095	0.481359	0.29133	1.62461	0.585462	2.00986	2.47766	1.52926
methanogenesis using formate	0	0	0	0	0	0	0	0	0	0	0	0.0687144	0	0	0	0	0	0	0	0	0	0	0	0	0	0	0
methanogenesis by CO2 reduction with H2	0.168735	0.114543	0	0.213108	0	0	0.161148	0	0	0	0	0.140864	0.15669	0.0746041	0	0	0	0	0	0	0	0	0	0	0	0	0
methanogenesis by reduction of methyl compounds with H2	0.168735	0.114543	0.0884467	0.163929	0	0	0.0568756	0	0	0	0	0.213014	0.235034	0.108515	0.0670451	0	0	0	0	0	0	0	0.0862627	0	0	0.0708783	0.112339
hydrogenotrophic methanogenesis	0.34122	0.225268	0.0884467	0.373758	0	0	0.214863	0	0	0	0	0.353879	0.388163	0.183119	0.0670451	0	0	0	0	0	0	0	0.0862627	0	0	0.0708783	0.112339
methanogenesis	0.34122	0.225268	0.0884467	0.373758	0	0	0.214863	0	0	0	0	0.353879	0.388163	0.183119	0.0670451	0	0	0	0	0	0	0	0.0862627	0	0	0.0708783	0.112339
methanol oxidation	0.34122	0.28254	0.591487	0.865545	0.806231	0.859345	0.698306	0.535012	1.12978	0.984739	0.543161	0.639043	0.772765	0.993591	0.455907	0.210999	0.321646	0.133586	0.442686	0.719768	0.210473	0.134794	0.341456	0.428291	0.690234	0.40678	0.786374
methylotrophy	0.854925	0.859074	1.28248	2.46877	2.29913	2.94768	2.84062	2.82877	1.45374	1.46079	1.05351	2.47715	2.70646	1.99057	1.42583	0.210999	2.00057	0.762734	0.664971	1.16597	0.481359	0.29133	1.96248	1.01375	2.46302	2.76425	2.1127
aerobic ammonia oxidation	1.64236	1.54251	1.53123	1.7147	1.66712	1.59864	1.65571	0.942922	1.44969	1.04459	0.958734	1.83811	2.08682	2.29238	1.42583	0.54126	1.2265	2.0555	0.222285	0.682585	0.752246	0.134794	1.36942	1.59528	0.293717	0.699538	1.61261
aerobic nitrite oxidation	0	0	0.0884467	0.163929	0.174228	0.161127	0.161148	0.177352	0.161976	0.116972	0.160397	0.0687144	0.235034	0.203466	0	0.210999	0.303973	0.387831	0.19968	0	0	0.29133	0.513982	0.581532	0.220287	0	0.311651
nitrification	1.64236	1.54251	1.61968	1.87863	1.84135	1.76292	1.81686	1.12027	1.61166	1.16156	1.11549	1.90682	2.31829	2.49924	1.42583	0.752259	1.53047	2.44333	0.421965	0.682585	0.752246	0.42395	1.87981	2.17289	0.516102	0.699538	1.92789
sulfate respiration	0.11249	0.0572716	0.442233	0.534409	0.857475	1.11841	1.12487	0.410866	0.161976	0.122412	0.320793	0.213014	0.69442	0.27807	0.648103	1.20178	0.770536	0.530035	0.642366	0.828663	0.210473	0.637012	0.679319	0.860511	0.293717	0.298921	0.452981
sulfur respiration	0.168735	0.171815	0.171365	0.213108	0.116152	0.268545	0.319135	0.0857202	0	0.059846	0	0.213014	0.235034	0.46458	0.129621	0	0.229747	0.387831	0	0.169982	0	0	0.341456	0.436149	0.127977	0	0.231926
dark sulfite oxidation	0	0	0	0	0	0	0	0	0	0	0	0	0	0	0.129621	0	0	0	0	0	0.270887	0	0	0	0	0	0
sulfite respiration	0	0	0.0884467	0.0524573	0.058076	0.0537091	0.157988	0	0	0	0	0	0	0	0.0625754	0.33026	0.155521	0.133586	0	0	0	0	0	0.141454	0.0923109	0	0
thiosulfate respiration	0.11249	0.0572716	0	0.101636	0.058076	0.107418	0.322295	0	0.161976	0	0	0	0	0	0.129621	0.33026	0.229747	0.262863	0.21475	0.276221	0.740553	0	0.258788	0.43222	0.184622	0.194145	0.112339
respiration of sulfur compounds	0.397465	0.28254	0.608071	0.796695	0.973627	1.38696	1.50088	0.496586	0.319903	0.179538	0.320793	0.426029	0.925893	0.749432	0.907344	1.20178	1.07804	1.04714	0.857116	1.27487	0.949077	0.637012	1.27597	1.58743	0.516102	0.493066	0.797246
anammox	0.0562451	0.0572716	0.0884467	0.0524573	0.116152	0.104259	0.214863	0.245337	0	0	0	0.213014	0.235034	0.0746041	0.0670451	0.210999	0.463028	0.508489	0	0	0	0.134794	0.600244	0.436149	0.237071	0.557781	0.231926
nitrate denitrification	0.33747	0.397083	0.337203	0.432773	0.34504	0.426513	0.211704	0.425645	0.328002	0.350915	0.255176	0.1443	0.231473	0.27807	0.393331	0.33026	0.463028	0.637766	0.442686	0.276221	0.259194	0.480477	0.341456	0.428291	0.564355	0.280431	0.112339
nitrite denitrification	0.33747	0.397083	0.337203	0.432773	0.34504	0.426513	0.211704	0.425645	0.328002	0.350915	0.255176	0.1443	0.231473	0.27807	0.393331	0.33026	0.463028	0.637766	0.442686	0.276221	0.259194	0.480477	0.341456	0.428291	0.564355	0.280431	0.112339
denitrification	0.33747	0.397083	0.337203	0.432773	0.34504	0.426513	0.211704	0.425645	0.328002	0.350915	0.255176	0.1443	0.231473	0.27807	0.393331	0.33026	0.463028	0.637766	0.442686	0.276221	0.259194	0.480477	0.341456	0.428291	0.564355	0.280431	0.112339
chitinolysis	0.168735	0.171815	0.171365	0.111472	0.174228	0.161127	0.104272	0	0.161976	0.176818	0.255176	0	0.0783448	0.0949507	0.0625754	0	0.229747	0	0	0	0	0	0	0	0.127977	0.0862866	0
dark hydrogen oxidation	1.36113	1.65324	1.53676	1.70814	1.49631	1.81347	1.77262	0.945878	1.53472	1.85795	1.53106	1.27122	1.62743	0.942724	1.56439	1.41278	1.84151	2.19771	1.70105	1.70513	0.678191	2.46761	2.04874	1.58743	1.99308	0.822804	1.7177
nitrogen fixation	0.959916	0.916345	0.845771	0.908167	0.860891	1.28902	1.28602	1.21782	0.975906	1.05003	1.05351	0.920772	0.772765	0.603615	0.657042	0	0.844762	0.133586	1.47123	1.4661	2.41849	1.54144	1.20049	0.577603	0.952481	1.02928	1.15238
nitrite respiration	0.393716	0.454355	0.42565	0.48523	0.457775	0.530772	0.426567	0.670982	0.328002	0.350915	0.255176	0.357315	0.462946	0.352674	0.589997	0.54126	0.918988	1.14626	0.442686	0.276221	0.259194	0.613097	0.938107	0.86444	0.801427	0.838213	0.344265
cellulolysis	0.68244	0.568898	0.519624	0.154093	0.174228	0.268545	0.0537159	0.251249	0.396841	0.410761	0.769175	0.140864	0.235034	0.183119	0.326286	0	0.222678	0	0.222285	0	0	0	0.0862627	0.145383	0.201406	0.0708783	0.231926
xylanolysis	0.0562451	0	0.0829187	0	0	0	0	0	0	0	0	0	0	0	0	0	0	0	0	0	0	0	0	0	0	0	0
dark sulfide oxidation	0.168735	0.114543	0	0.272122	0.174228	0.161127	0.161148	0.177352	0.161976	0.176818	0.255176	0.213014	0.235034	0.376412	0.129621	0	0	0	0.657436	0.236382	0.259194	0.323941	0.348645	0.436149	0	0.209553	0
dark sulfur oxidation	0.0562451	0	0	0	0	0	0	0	0	0	0	0	0	0.0949507	0.129621	0	0	0	0	0	0.270887	0	0	0	0	0	0
dark thiosulfate oxidation	0.0562451	0	0	0.111472	0.058076	0	0	0	0	0	0	0	0	0.0949507	0	0	0.155521	0	0	0.119519	0	0	0.172525	0	0	0	0
dark oxidation of sulfur compounds	0.168735	0.28254	0.171365	0.426216	0.29038	0.426513	0.376011	0.35766	0.319903	0.350915	0.349956	0.213014	0.235034	0.376412	0.393331	0	0.388802	0	1.0794	0.406364	1.0017	0.613097	0.600244	0.726916	0.329382	0.33282	0.119587
manganese oxidation	0.168735	0.0572716	0.0829187	0.104915	0.058076	0.161127	0.161148	0.177352	0.0769387	0.176818	0	0.209579	0	0	0.129621	0	0.148452	0	0	0.119519	0	0.480477	0.258788	0	0.0923109	0	0
fermentation	3.79842	4.04719	4.50525	2.37369	2.47677	1.75976	1.65887	2.16074	1.83438	2.31767	2.169	1.55982	1.54909	2.31951	3.1243	3.24756	2.20911	1.93054	2.52425	3.6254	2.30741	2.56979	2.31112	3.31631	2.41897	2.86903	2.75412
aerobic chemoheterotrophy	25.0178	25.2148	24.1625	22.4386	22.7624	22.1566	22.5638	21.5631	26.8678	26.3377	25.3281	25.6064	24.5041	24.2429	23.8815	24.1916	21.4584	22.4899	22.7164	21.439	24.7013	23.9021	21.5585	21.1316	21.7266	20.5393	21.7612
human pathogens pneumonia	0.738685	0.744531	0.685462	0.695059	0.748155	0.913054	1.01744	1.2592	1.05284	1.11259	1.53106	0.920772	1.08258	1.12584	0.719617	2.37604	1.06744	1.28415	1.28096	1.37314	1.0017	1.43926	1.28675	1.15914	1.00493	1.11556	0.742888
human pathogens all	1.12865	1.31343	1.02819	1.28848	1.26401	1.33957	1.55144	1.8622	1.70075	1.69745	2.30023	1.62853	1.54909	1.93292	1.30067	2.58704	1.60469	2.04688	2.33211	1.93886	2.22166	2.34368	2.05233	2.0275	1.5546	1.75963	1.49302
human gut	0	0.0572716	0.0884467	0.111472	0	0	0.0505561	0	0.161976	0.059846	0.415573	0.0721501	0	0.27807	0.125151	0	0	0	1.05114	0.446203	0.469667	0.323941	0	0	0.201406	0.169492	0.398623
human associated	1.12865	1.31343	1.02819	1.34422	1.26401	1.33957	1.60516	1.8622	1.86273	1.7573	2.55541	1.70068	1.54909	2.13978	1.36325	2.58704	1.60469	2.04688	2.96694	2.26289	2.68938	2.66762	2.05233	2.0275	1.75601	1.84592	1.69234
mammal gut	0	0.0572716	0.0884467	0.111472	0	0	0.0505561	0	0.161976	0.059846	0.415573	0.0721501	0	0.27807	0.125151	0	0	0	1.05114	0.446203	0.469667	0.323941	0	0	0.201406	0.169492	0.398623
animal parasites or symbionts	2.15231	1.99305	1.79104	2.73434	2.93454	2.2463	2.6226	3.66232	3.3934	3.39218	3.70006	2.97533	2.31829	3.45213	2.54324	3.67414	2.6792	2.9432	4.02939	3.38902	3.90934	3.99383	3.16656	2.75049	2.56582	3.11556	2.83385
aromatic hydrocarbon degradation	0.168735	0.171815	0.171365	0.163929	0.174228	0.107418	0	0.251249	0.161976	0.176818	0.255176	0.213014	0.235034	0.27807	0.129621	0	0.229747	0.120658	0.21475	0.326685	0.481359	0.345682	0	0	0.329382	0.0862866	0.199311
aromatic compound degradation	0.509955	0.572716	0.508568	0.426216	0.515851	0.480222	0.483443	0.67985	0.481879	0.525013	0.769175	0.563458	0.541291	0.766387	0.455907	0.54126	0.463028	0.629148	1.06998	0.887095	1.21996	1.01531	0.258788	0.581532	0.656666	0.363636	0.630549
aliphatic non methane hydrocarbon degradation	0.168735	0.171815	0.171365	0.163929	0.174228	0.107418	0	0.251249	0.161976	0.176818	0.255176	0.213014	0.235034	0.27807	0.129621	0	0.229747	0.120658	0.437035	0.326685	0.481359	0.345682	0	0	0.329382	0.0862866	0.199311
hydrocarbon degradation	0.626195	0.801802	1.11111	1.81633	1.89601	2.30317	2.14232	2.63368	0.809881	0.821523	0.863955	1.90682	1.93369	1.33609	1.17105	0	2.06419	0.749806	1.51455	1.54312	1.44213	1.11531	1.62461	0.585462	2.57422	2.76117	1.92789
dark iron oxidation	0.168735	0.171815	0.171365	0.163929	0.174228	0.161127	0.161148	0.336969	0.161976	0.176818	0.255176	0.213014	0.235034	0.27807	0.129621	0.33026	0.229747	0.387831	0.222285	0.446203	0.259194	0.480477	0.258788	0.436149	0.329382	0.157165	0.318898
iron respiration	0.45371	0.400901	0.420122	0.432773	0.461192	0.480222	0.483443	0.425645	0.161976	0.233944	0.255176	0.635608	0.541291	0.640917	0.393331	0.752259	0.689241	1.16349	0.421965	0.900374	0.259194	0.769632	0.686507	0.868369	0.547572	0.474576	0.742888
nitrate respiration	1.1849	1.19889	1.37092	1.55405	1.72178	1.49754	1.38397	1.88289	1.13788	1.46079	1.53106	1.35024	1.23571	1.59381	1.62696	2.16504	1.67892	1.79695	2.98955	2.2921	2.20997	2.3676	1.79354	2.02358	1.97419	2.12327	1.80467
nitrate reduction	2.2648	2.45122	2.64234	2.63598	2.58609	2.2463	2.136	2.50658	1.95181	2.03749	2.23462	2.12327	1.54197	2.16013	2.66839	2.58704	2.12781	2.44333	3.60177	2.53114	2.41849	2.83503	2.13141	2.31041	2.65184	2.71495	2.40623
nitrogen respiration	1.24114	1.25616	1.45937	1.6065	1.83793	1.60495	1.602	2.12823	1.13788	1.46079	1.53106	1.56325	1.46718	1.66842	1.69401	2.37604	2.13488	2.30975	2.98955	2.2921	2.20997	2.50022	2.39379	2.4558	2.21127	2.68413	2.03298
fumarate respiration	0.11249	0.114543	0.171365	0.163929	0.174228	0.161127	0.161148	0.336969	0.161976	0.176818	0.255176	0.213014	0.235034	0.27807	0.129621	0.54126	0.229747	0.387831	0.421965	0.446203	0.259194	0.480477	0.258788	0.436149	0.329382	0.280431	0.311651
intracellular parasites	2.66602	2.79485	2.56495	2.52123	3.56655	2.99823	2.47409	3.2751	2.41344	2.27959	3.03295	2.47372	2.08682	2.23134	2.86506	4.30714	3.67595	4.99871	0.828859	0.730392	1.14981	2.18715	3.16656	3.04519	1.62803	2.82589	2.65265
chlorate reducers	0.168735	0.171815	0.171365	0.321301	0.34504	0.107418	0.104272	0.334013	0.161976	0.116972	0.255176	0.1443	0	0.169555	0.129621	0	0.303973	0	0	0	0	0.29133	0.258788	0.145383	0.127977	0.292758	0
predatory or exoparasitic	0.79868	0.859074	0.685462	0.537687	0.632003	0.966764	0.91001	1.43655	0.481879	0.633824	0.608778	0.848622	0.929454	1.03089	0.585527	1.08252	0.918988	1.5384	0	1.05708	0.210473	0.802244	0.77277	0.868369	1.09724	0.995378	0.742888
nonphotosynthetic cyanobacteria	0.738685	0.859074	0.685462	0.704895	0.577344	0.966764	1.07116	0.449292	0.47783	0.639264	0.18956	0.639043	0.851109	0.640917	0.455907	0.210999	1.15227	1.14626	0	0	0	0	0.855438	0.577603	0.583237	0.995378	0.891466
photosynthetic cyanobacteria	0.854925	0.568898	0.331675	0.104915	0.058076	0.0537091	0.107432	0.183264	0.562867	0.462447	0.18956	0.21645	0.0783448	0.108515	0.455907	0.210999	0	0.262863	0.21475	0.156702	0.481359	0	0	0.149312	0.109095	0.169492	0.224678
anoxygenic photoautotrophy S oxidizing	0.168735	0.171815	0.171365	0.373758	0.29038	0.211677	0.214863	0.251249	0.166026	0.285629	0.0947798	0	0.15669	0	0.326286	0.87152	0.470098	0.383522	0.21475	0.512603	0.689884	0.345682	0	0.436149	0.421693	0.539291	0.543577
anoxygenic photoautotrophy	0.168735	0.171815	0.171365	0.373758	0.29038	0.211677	0.214863	0.251249	0.166026	0.285629	0.0947798	0	0.15669	0	0.326286	0.87152	0.470098	0.383522	0.21475	0.512603	0.689884	0.345682	0	0.436149	0.421693	0.539291	0.543577
oxygenic photoautotrophy	0.854925	0.568898	0.331675	0.104915	0.058076	0.0537091	0.107432	0.183264	0.562867	0.462447	0.18956	0.21645	0.0783448	0.108515	0.455907	0.210999	0	0.262863	0.21475	0.156702	0.481359	0	0	0.149312	0.109095	0.169492	0.224678
photoautotrophy	1.01991	0.740712	0.50304	0.475394	0.348456	0.262227	0.322295	0.434513	0.732942	0.745355	0.287985	0.21645	0.231473	0.108515	0.777723	1.08252	0.470098	0.646385	0.427616	0.669305	1.17124	0.345682	0	0.581532	0.530788	0.711864	0.771879
photoheterotrophy	0.509955	0.511626	0.50304	0.90161	1.03512	0.480222	0.480283	0.428601	0.732942	0.867767	0.703558	0.494743	0.619636	0.451016	0.782193	0.33026	0.837693	0.637766	0.41443	0.602906	0	0.637012	0.686507	0.436149	0.656666	0.363636	0.630549
phototrophy	1.36113	1.08816	0.834715	1.21963	1.20935	0.63819	0.695147	0.863114	1.3768	1.50159	0.987897	0.711194	0.697981	0.562922	1.42583	1.41278	1.07804	1.03422	0.842046	1.27487	1.17124	0.982694	0.686507	1.01768	1.18955	0.989214	1.40605
ureolysis	1.30114	1.19889	1.44279	0.977017	1.09661	1.23531	1.39661	0.981348	2.0247	1.80354	2.23462	1.34337	1.23571	1.15297	1.30514	0.87152	0.855365	0.495561	0.84393	0.900374	1.69158	1.33055	0.779958	0.86444	1.39096	0.958398	0.75376
reductive acetogenesis	0	0	0	0	0	0	0	0	0	0	0	0	0	0	0	0	0.0742259	0	0	0.156702	0	0	0.172525	0	0	0	0
chemoheterotrophy	30.7998	31.0297	30.8955	28.2515	28.3923	28.2573	28.1313	27.194	30.8848	30.4752	29.7609	30.1312	29.6036	28.7633	29.5982	28.3106	27.1207	26.588	27.8271	27.9754	28.7198	28.1785	27.2842	27.2102	28.1297	27.319	27.6898
anaerobic chemoheterotrophy	5.78199	5.81116	6.733	5.80965	5.63337	6.10388	5.56749	5.62797	4.01701	4.13754	4.43278	4.52484	5.09953	4.52033	5.72118	4.12366	5.66238	4.09808	5.11067	6.53635	4.01847	4.27646	5.7185	6.07859	6.40512	6.77966	5.92861
